# Supplementary material for: Prognostic value and immune landscapes of TERT promoter methylation in triple negative breast cancer
Source: Front Immunol. 2023 Jul 28;14:1218987. doi: 10.3389/fimmu.2023.1218987 (PMC10416624; doi:10.3389/fimmu.2023.1218987)
Supplement: Supplementary file 1 [file Table_1.xlsx]

## Sheet: Sheet1
sample	TCGA.S3.AA15.01	TCGA.A2.A3XX.01	TCGA.A2.A3XT.01	TCGA.BH.A1EW.01	TCGA.GM.A2DH.01	TCGA.BH.A1FC.11	TCGA.E9.A5FL.01	TCGA.A2.A0T2.01	TCGA.AR.A0TU.01	TCGA.BH.A0WA.01	TCGA.AR.A1AY.01	TCGA.S3.AA10.01	TCGA.EW.A6SB.01	TCGA.BH.A0E0.01	TCGA.EW.A1PH.01	TCGA.C8.A3M7.01	TCGA.BH.A1EW.11	TCGA.BH.A0B3.11	TCGA.E2.A1L7.11	TCGA.D8.A27M.01	TCGA.BH.A0RX.01	TCGA.AC.A2QJ.01	TCGA.B6.A3ZX.01	TCGA.HN.A2NL.01	TCGA.A1.A0SK.01	TCGA.LL.A441.01	TCGA.D8.A1JF.01	TCGA.E2.A1LL.01	TCGA.GM.A2DB.01	TCGA.LL.A5YO.01	TCGA.AO.A1KR.01	TCGA.B6.A400.01	TCGA.BH.A1FC.01	TCGA.BH.A0B9.01	TCGA.BH.A18V.06	TCGA.AO.A03U.01	TCGA.C8.A27B.01	TCGA.A2.A1G6.01	TCGA.B6.A402.01	TCGA.E2.A1LS.01	TCGA.D8.A1JL.01	TCGA.E2.A1LH.01	TCGA.BH.A0E0.11	TCGA.AO.A129.01	TCGA.D8.A27H.01	TCGA.AO.A124.01	TCGA.AR.A256.01	TCGA.EW.A1OW.01	TCGA.AR.A5QQ.01
cg00576086	0.8124	0.7113	0.8023	0.7539	0.8164	0.8256	0.4363	0.7784	0.6216	0.5947	0.7507	0.576	0.5185	0.6855	0.8264	0.8207	0.7427	0.6438	0.8069	0.7514	0.7606	0.6504	0.6973	0.8956	0.8276	0.7157	0.5969	0.4387	0.8984	0.7619	0.7733	0.4448	0.8776	0.5147	0.53	0.73	0.7911	0.8534	0.4664	0.4042	0.5182	0.8687	0.6974	0.6182	0.1974	0.374	0.4763	0.4956	0.5651
cg00675600	0.7276	0.6202	0.6586	0.7252	0.7208	0.536	0.7364	0.7372	0.7657	0.667	0.78	0.7028	0.6849	0.7398	0.7324	0.6519	0.67	0.6549	0.6411	0.6524	0.7097	0.7557	0.6537	0.8419	0.6094	0.6699	0.7724	0.5479	0.6979	0.6057	0.7538	0.6198	0.7433	0.7294	0.6863	0.7678	0.7636	0.5952	0.5977	0.8506	0.6899	0.7058	0.6435	0.7207	0.7201	0.4091	0.7269	0.3008	0.67
cg00728907	0.7942	0.7334	0.7795	0.7227	0.849	0.7391	0.8159	0.8233	0.8728	0.7263	0.8139	0.7394	0.6915	0.8667	0.7827	0.7464	0.7239	0.7734	0.7593	0.6137	0.8048	0.7074	0.7847	0.8937	0.7892	0.7055	0.7593	0.3674	0.813	0.8224	0.753	0.7159	0.819	0.8172	0.8358	0.8146	0.8206	0.7869	0.6602	0.4312	0.8104	0.8616	0.7802	0.7821	0.6051	0.797	0.8067	0.5445	0.7632
cg00811166	0.8515	0.7699	0.8555	0.7846	0.8392	0.7554	0.8266	0.8126	0.9422	0.7622	0.8725	0.8933	0.6834	0.8212	0.8462	0.7923	0.7527	0.7726	0.7884	0.5978	0.8577	0.6606	0.839	0.9098	0.9075	0.8225	0.5119	0.7733	0.821	0.8748	0.8285	0.8283	0.8683	0.9244	0.8595	0.8781	0.8914	0.8332	0.8203	0.9026	0.7981	0.8237	0.8447	0.7214	0.8378	0.55	0.8746	0.7891	0.7947
cg00968538	0.6416	0.3623	0.6176	0.5353	0.5912	0.6109	0.6705	0.6621	0.7575	0.4311	0.8248	0.529	0.5619	0.445	0.3327	0.5821	0.6332	0.5846	0.599	0.429	0.6861	0.41	0.6482	0.7032	0.198	0.5804	0.7444	0.3497	0.7043	0.7711	0.764	0.4275	0.772	0.67	0.7155	0.6902	0.4556	0.6318	0.2837	0.3822	0.4844	0.5901	0.5638	0.5312	0.5149	0.4085	0.5199	0.3251	0.6551
cg01256882	0.9229	0.7504	0.9375	0.8733	0.9178	0.8531	0.8484	0.9225	0.9429	0.9204	0.9101	0.9223	0.9779	0.941	0.926	0.886	0.8536	0.9426	0.9073	0.7788	0.9448	0.9357	0.9481	0.8786	0.8839	0.9402	0.9096	0.6566	0.8415	0.9229	0.9171	0.9292	0.9435	0.9611	0.952	0.9382	0.9046	0.9229	0.9453	0.9274	0.8879	0.8733	0.9506	0.9698	0.8716	0.9059	0.9048	0.898	0.8173
cg01395424	0.8991	0.5904	0.8177	0.7909	0.8356	0.7563	0.5653	0.6641	0.8909	0.6517	0.8775	0.8791	0.8648	0.8359	0.8529	0.6133	0.7618	0.79	0.765	0.7694	0.8035	0.8093	0.6332	0.9182	0.7757	0.8389	0.8513	0.7494	0.8294	0.8655	0.8652	0.8221	0.939	0.8188	0.3709	0.8764	0.717	0.7817	0.4287	0.9478	0.8025	0.6883	0.7486	0.8387	0.5666	0.4161	0.9023	0.6532	0.8206
cg02048657	0.6584	0.4876	0.6797	0.6218	0.6733	0.553	0.5779	0.7025	0.8721	0.5138	0.7405	0.6881	0.5561	0.5463	0.7297	0.5999	0.6208	0.5537	0.5475	0.4546	0.5891	0.5399	0.5755	0.769	0.2922	0.6629	0.6829	0.4071	0.6834	0.7098	0.697	0.4806	0.8087	0.7836	0.3843	0.5681	0.5295	0.6348	0.379	0.7862	0.6586	0.6242	0.5156	0.6921	0.4056	0.5981	0.4235	0.3438	0.6082
cg02286968	0.7487	0.844	0.868	0.9204	0.9231	0.8612	0.8111	0.9178	0.905	0.7437	0.9357	0.6241	0.8337	0.8653	0.9242	0.8631	0.9006	0.841	0.8354	0.8024	0.8708	0.8293	0.9142	0.9184	0.8854	0.8693	0.9143	0.4754	0.9017	0.9091	0.8733	0.7712	0.9382	0.8975	0.9023	0.9207	0.9121	0.9116	0.6951	0.9111	0.8852	0.9258	0.8701	0.9175	0.3915	0.7076	0.8324	0.6479	0.8161
cg02545192	0.1523	0.1265	0.1237	0.4147	0.1272	0.109	0.0769	0.0512	0.0825	0.0739	0.0653	0.1659	0.3531	0.0583	0.0731	0.1675	0.2986	0.1052	0.2383	0.1217	0.113	0.1021	0.1319	0.1478	0.04	0.3705	0.0854	0.3284	0.1451	0.163	0.4383	0.1095	0.3326	0.0957	0.1146	0.0941	0.1485	0.0888	0.0642	0.1431	0.1099	0.1157	0.0635	0.1067	0.1361	0.0638	0.5239	0.0937	0.2401
cg03341025	0.9298	0.7506	0.8199	0.953	0.8746	0.9168	0.6793	0.9483	0.9574	0.8852	0.7764	NA	0.881	0.9014	0.9271	0.8016	0.9187	0.9086	0.7882	0.8129	0.7661	0.7739	0.6443	NA	0.9262	0.8091	0.3562	0.4281	0.6182	0.8129	0.8781	0.912	0.7811	0.8631	0.6958	0.9073	0.9356	0.7796	0.5245	0.6937	0.5372	0.3737	0.8826	0.8685	0.9149	0.8716	0.8422	0.9279	0.9031
cg03935379	0.7769	0.6103	0.6856	0.7099	0.8412	0.6484	0.4823	0.7672	0.8665	0.5179	0.8068	0.6436	0.6122	0.6696	0.8379	0.712	0.6394	0.6105	0.5861	0.626	0.7489	0.6051	0.6757	0.8722	0.594	0.5448	0.7542	0.3589	0.6999	0.8111	0.7528	0.6152	0.8257	0.6998	0.7983	0.7588	0.7826	0.6272	0.4335	NA	0.7257	0.8147	0.5317	0.7369	0.6024	0.5365	0.3916	0.3087	0.7577
cg04019076	0.8866	0.784	0.9128	0.8589	0.8796	0.8311	0.7996	0.9231	0.9462	0.8303	0.922	0.9321	0.8448	0.9331	0.9161	0.8956	0.8734	0.9186	0.8538	0.6044	0.8513	0.7634	0.8861	0.9599	0.9133	0.8367	0.8272	0.553	0.9018	0.9054	0.8752	0.8625	0.9301	0.9283	0.8931	0.9541	0.9324	0.8705	0.6249	0.4107	0.8877	0.887	0.8689	0.9406	0.8087	0.8942	0.9295	0.8294	0.7917
cg04021502	0.728	0.6784	0.7925	0.705	0.8519	0.6575	0.7579	0.8454	0.8088	0.7609	0.8343	0.8574	0.6597	0.8052	0.7956	0.7505	0.6612	0.671	0.6846	0.5657	0.7668	0.63	0.8565	0.9034	0.7287	0.7121	0.7679	0.4123	0.804	0.7725	0.7179	0.6496	0.8198	0.8155	0.7852	0.7116	0.7916	0.7372	0.5372	0.549	0.7793	0.8131	0.6784	0.8034	0.7445	0.7124	0.8226	0.5387	0.6875
cg04524431	0.9514	0.9653	0.9628	0.9717	0.977	0.9692	0.9734	0.9586	0.9592	0.9731	0.9766	0.9276	0.9586	0.9638	0.9567	0.9711	0.9699	0.9644	0.9748	0.8769	0.9736	0.929	0.9719	0.9716	0.9689	0.9693	0.9706	0.7831	0.9642	0.9687	0.9687	0.9664	0.9666	0.9692	0.9766	0.9658	0.969	0.9717	0.948	0.5945	0.9631	0.9689	0.9674	0.9514	0.8907	0.9481	0.9364	0.9387	0.9683
cg04526883	0.6442	0.5983	0.6592	0.4156	0.7733	0.6224	0.6072	0.6793	0.788	0.5167	0.8025	0.6791	0.5909	0.7561	0.7415	0.562	0.5921	0.6652	0.6655	0.4589	0.6158	0.6232	0.5977	0.8498	0.8124	0.6131	0.7148	0.3403	0.6591	0.7352	0.6102	0.5581	0.7439	0.6638	0.5152	0.609	0.5781	0.6462	0.4763	0.4916	0.6452	0.6982	0.6907	0.6735	0.471	0.5039	0.8338	0.5149	0.6177
cg05068597	0.803	0.6113	0.8464	0.6744	0.6792	0.5568	0.5391	0.785	0.8813	0.6187	0.8528	0.918	0.8483	0.7563	0.8729	0.6969	0.6409	0.6609	0.6833	0.5432	0.7636	0.7141	0.6363	0.9088	0.6917	0.8516	0.318	0.3653	0.6704	0.7118	0.8634	0.7639	0.8222	0.8455	0.5868	0.7642	0.7944	0.6128	0.5956	0.8191	0.5205	0.5493	0.6019	0.8186	0.5698	0.5702	0.7717	0.6018	0.6706
cg05452618	0.8593	0.689	0.8234	0.7849	0.8515	0.764	0.6826	0.8391	0.8467	0.7647	0.8254	0.8573	0.7941	0.8563	0.8213	0.8136	0.7787	0.7949	0.8178	0.7679	0.8567	0.7979	0.789	0.8538	0.8071	0.815	0.8265	0.823	0.8059	0.8034	0.8253	0.7925	0.8502	0.8557	0.7956	0.8141	0.8685	0.7993	0.7744	0.885	0.8312	0.8274	0.8056	0.8575	0.7773	0.6781	0.8615	0.6901	0.6716
cg05521538	0.6357	0.358	0.705	0.5534	0.7235	0.5578	0.4014	0.7363	0.7849	0.346	0.8682	0.482	0.571	0.6702	0.7417	0.5624	0.5368	0.5458	0.5635	0.5295	0.6734	0.3226	0.603	0.8793	0.5183	0.7594	0.6135	0.5441	0.6555	0.7362	0.6998	0.5674	0.789	0.7852	0.5705	0.5998	0.5618	0.5946	0.4198	0.8259	0.4186	0.4225	0.5274	0.6212	0.4303	0.2171	0.2957	0.5629	0.5517
cg05934984	0.7256	0.5286	0.766	0.8029	0.7294	0.741	0.5731	0.467	0.8563	0.6009	0.8001	0.7728	0.596	0.6648	0.4564	0.6108	0.7341	0.7942	0.725	0.6226	0.6873	0.6674	0.6616	0.9042	0.7038	0.6619	0.7244	0.3774	0.7128	0.7494	0.7665	0.6412	0.8254	0.6567	0.7964	0.8102	0.698	0.743	0.3742	0.786	0.7368	0.7292	0.7275	0.646	0.7006	0.5196	0.401	0.6461	0.6206
cg06531176	0.8602	0.9146	0.9182	0.94	0.9541	0.9374	0.8966	0.8863	0.8782	0.8201	0.9375	0.8756	0.775	0.7539	0.9096	0.9254	0.9207	0.861	0.9229	0.9021	0.8848	0.9197	0.9258	0.9265	0.8597	0.918	0.9559	0.5142	0.9363	0.9196	0.9434	0.9269	0.9408	0.8726	0.9545	0.8539	0.9128	0.9261	0.8831	0.8833	0.9311	0.943	0.7625	0.8763	0.8953	0.8243	0.8548	0.6637	0.928
cg06560300	0.9722	0.9845	0.9867	0.9868	0.9877	0.9861	0.9842	0.9864	0.9856	0.9893	0.9884	0.9583	0.9846	0.9879	0.9846	0.9789	0.9886	0.991	0.982	0.7693	0.9891	0.9657	0.986	0.9823	0.988	0.9881	0.9883	0.9023	0.9794	0.9845	0.9889	0.9841	0.9835	0.9918	0.99	0.9839	0.9794	0.9877	0.9837	0.9215	0.988	0.985	0.9903	0.9874	0.9517	0.988	0.9824	0.9816	0.9812
cg06674436	0.9694	0.9879	0.9886	0.9897	0.9882	0.9906	0.9869	0.989	0.9889	0.9906	0.9896	0.9713	0.9888	0.9881	0.988	0.9889	0.9898	0.993	0.987	0.706	0.9889	0.9835	0.9898	0.9854	0.9902	0.9877	0.9886	0.9829	0.9874	0.9882	0.9892	0.9894	0.9875	0.9896	0.9924	0.9913	0.9859	0.989	0.9873	0.9784	0.9864	0.9874	0.9906	0.989	0.9795	0.9899	0.9863	0.9893	0.9813
cg06817802	0.9743	0.7689	0.9767	0.8745	0.8118	0.8777	0.6878	0.9603	0.9905	0.8675	0.9864	0.9727	0.9705	0.899	0.984	0.9459	0.8755	0.9555	0.8762	0.7453	0.9531	0.8612	0.7455	0.9837	0.8548	0.9819	0.447	0.5219	0.7957	0.7915	0.9875	0.9517	0.9368	0.992	0.8002	0.9585	0.9095	0.8813	0.7181	0.9177	0.7031	0.656	0.9086	0.9827	0.7712	0.7726	0.9769	0.7998	0.846
cg06942978	0.956	0.7163	0.9789	0.9628	0.9757	0.9189	0.9475	0.9503	0.9795	0.8087	0.979	0.9063	0.6181	0.5738	0.9733	0.9757	0.9206	0.7941	0.8301	0.6385	0.972	0.6905	0.9869	0.9792	0.8648	0.7719	0.8954	0.4866	0.9709	0.9788	0.7911	0.8387	0.9687	0.9658	0.8046	0.9619	0.9797	0.8873	0.6538	0.9806	0.9693	0.963	0.8179	0.9696	0.8048	0.6338	0.7557	0.6308	0.9212
cg07285213	0.7067	0.6735	0.8257	0.8464	0.8407	0.7716	0.5054	0.6317	0.783	0.6237	0.907	0.7491	0.8716	0.533	0.9053	0.8829	0.7515	0.8037	0.7816	0.777	0.769	0.6849	0.7109	0.921	0.3674	0.8756	0.4834	0.6298	0.7838	0.8971	0.9193	0.7726	0.7828	0.8072	0.7816	0.8342	0.9401	0.8081	0.5025	0.2065	0.7233	0.7341	0.7369	0.7604	0.6224	0.5654	0.7468	0.4582	0.7384
cg07380026	0.6097	0.6436	0.8077	0.6628	0.5872	0.4771	0.7251	0.7875	0.8454	0.6222	0.8424	0.7424	0.7536	0.813	0.633	0.4629	0.6483	0.6328	0.6351	0.6592	0.7284	0.6654	0.7425	0.8999	0.7236	0.6123	0.3164	0.7254	0.6553	0.6426	0.8008	0.7053	0.7974	0.8689	0.8399	0.7784	0.8157	0.6866	0.5471	0.8832	0.7369	0.6972	0.6294	0.6802	0.7647	0.4569	0.8077	0.298	0.6553
cg07507801	0.8044	0.6104	0.8227	0.6866	0.6804	0.6012	0.5434	0.794	0.8695	0.6362	0.8553	0.9184	0.8423	0.7464	0.8665	0.6989	0.5889	0.6575	0.6257	0.5792	0.7553	0.7298	0.6504	0.9268	0.6694	0.8556	0.3259	0.3377	0.6833	0.7229	0.8871	0.7234	0.8151	0.8855	0.5532	0.7148	0.8111	0.6158	0.5793	0.8641	0.5408	0.5651	0.6356	0.7834	0.5783	0.5646	0.7856	0.6153	0.7014
cg07728485	0.9737	0.8501	0.9847	0.8731	0.992	0.9862	0.98	0.9903	0.9932	0.9432	0.9907	0.9225	0.9909	0.9927	0.9917	0.9878	0.9852	0.9924	0.9849	0.7657	0.9925	0.8279	0.9886	0.9858	0.9856	0.9903	0.9874	0.6914	0.9826	0.9871	0.9882	0.9887	0.9848	0.9909	0.9883	0.9925	0.9786	0.9889	0.8879	0.987	0.9651	0.9733	0.9932	0.9918	0.7494	0.8226	0.9875	0.84	0.8838
cg08210429	0.7961	0.7061	0.8185	0.7365	0.8516	0.7796	0.8208	0.8098	0.9275	0.6305	0.8616	0.8305	0.819	0.8411	0.7325	0.8145	0.8016	0.8172	0.778	0.6425	0.8687	0.6622	0.7956	0.9313	0.3235	0.8049	0.759	0.48	0.8549	0.8557	0.8601	0.7786	0.9297	0.8566	0.88	0.7727	0.7592	0.8249	0.7298	0.9519	0.7674	0.8599	0.8037	0.849	0.6113	0.6218	0.8663	0.6809	0.8068
cg08295072	0.8659	0.9095	0.9064	0.8841	0.96	0.9167	0.9324	0.8608	0.9216	0.9053	0.937	0.84	0.6366	0.8692	0.8962	0.9276	0.8965	0.9002	0.92	0.9004	0.9171	0.9269	0.9193	0.9435	0.921	0.9352	0.943	0.7713	0.9374	0.9197	0.9377	0.9129	0.9115	0.9255	0.6377	0.9208	0.95	0.9256	0.9084	0.9181	0.9231	0.8614	0.8763	0.9177	0.6876	0.8494	0.9315	0.9172	0.9254
cg08934976	0.9556	0.9815	0.9734	0.9684	0.9707	0.9748	0.9691	0.9728	0.9821	0.8647	0.9803	0.9703	0.98	0.9819	0.9771	0.9483	0.9673	0.9897	0.9763	0.7998	0.9841	0.8241	0.9829	0.9723	0.9829	0.9742	0.9669	0.6212	0.971	0.9804	0.9545	0.9732	0.9756	0.9871	0.7913	0.9819	0.9536	0.9681	0.9513	0.9509	0.9789	0.9768	0.982	0.984	0.8538	0.9666	0.9528	0.9376	0.9632
cg08994336	0.9767	0.979	0.9814	0.9854	0.9845	0.9822	0.9873	0.9829	0.9817	0.9848	0.9876	0.9748	0.9829	0.9843	0.9821	0.9812	0.9845	0.9881	0.9846	0.9734	0.9855	0.9837	0.9824	0.9775	0.9842	0.9806	0.9843	0.9795	0.9809	0.9843	0.9802	0.9795	0.9707	0.9835	0.9834	0.9856	0.9804	0.9835	0.9814	0.9712	0.9833	0.9792	0.988	0.9847	0.981	0.9845	0.9819	0.9846	0.9826
cg09088107	0.4413	0.3268	0.3958	0.3306	0.49	0.3806	0.4728	0.5175	0.5639	0.3165	0.657	0.4081	0.3579	0.4302	0.2446	0.3551	0.4058	0.3984	0.4229	0.3231	0.4408	0.3017	0.4315	0.5799	0.1615	0.3999	0.5224	0.2634	0.4642	0.5207	0.38	0.3199	0.4364	0.3661	0.4718	0.4184	0.4267	0.426	0.2215	0.2372	0.3621	0.4964	0.3873	0.3481	0.3512	0.2565	0.3058	0.2401	0.4371
cg10070104	0.8978	0.7807	0.9244	0.8148	0.8908	0.8617	0.8606	0.947	0.9522	0.8356	0.9115	0.7382	0.8465	0.9357	0.7361	0.862	0.8979	0.8877	0.832	0.5595	0.9272	0.8417	0.8737	0.9445	0.5771	0.8484	0.8834	0.3838	0.8985	0.8995	0.9123	0.8326	0.9508	0.9325	0.885	0.9381	0.7908	0.8997	0.7956	0.9503	0.7411	0.891	0.8707	0.8328	0.7166	0.8093	0.9082	0.405	0.855
cg10158850	0.941	0.6874	0.9054	0.9041	0.9199	0.8384	0.8801	0.8233	0.9461	0.8309	0.9509	0.9179	0.848	0.6843	0.9381	0.9008	0.7631	0.9005	0.8518	0.6525	0.9146	0.8186	0.8693	0.9454	0.7404	0.8704	0.7943	0.7046	0.9006	0.8912	0.8008	0.7965	0.9389	0.9341	0.858	0.8835	0.8559	0.7421	0.6511	0.9646	0.8948	0.925	0.7294	0.9191	0.7637	0.7237	0.8624	0.5866	0.7272
cg10878976	0.8766	0.8106	0.8856	0.6773	0.9488	0.7867	0.8393	0.9575	0.9811	0.7458	0.9785	0.7079	0.8776	0.92	0.7223	0.8761	0.8614	0.8134	0.8315	0.5935	0.9374	0.7097	0.9544	0.9602	0.7087	0.8662	0.8145	0.4436	0.9064	0.9388	0.9699	0.8343	0.9706	0.9585	0.9414	0.7575	0.8148	0.8682	0.627	0.9536	0.7475	0.9278	0.8262	0.7693	0.6261	0.5987	0.8552	0.6719	0.7997
cg11625005	0.5257	0.7293	0.7427	0.7135	0.6979	0.4366	0.7124	0.8052	0.771	0.7895	0.8003	0.7409	0.6613	0.7804	0.6305	0.6512	0.6114	0.4985	0.5424	0.5185	0.6382	0.5926	0.6936	0.8619	0.7673	0.7298	0.6982	0.7119	0.627	0.6111	0.7879	0.7669	0.6395	0.8741	0.8408	0.4303	0.8054	0.616	0.7494	0.8225	0.7297	0.6535	0.5505	0.7365	0.7998	0.2178	0.7917	0.6602	0.5625
cg11666982	0.8712	0.6168	0.8349	0.8525	0.9042	0.8237	0.6773	0.7294	0.8861	0.7165	0.5538	0.8504	0.8757	0.7484	0.8204	0.8266	0.7642	0.8062	0.8282	0.7179	0.8076	0.6648	0.6743	0.9158	0.2658	0.8517	0.8478	0.8539	0.8458	0.8617	0.8946	0.7119	0.9007	0.8898	0.733	0.8627	0.8407	0.8279	0.5201	0.8916	0.8824	0.7122	0.6619	0.8585	0.5449	0.6084	0.8172	0.8159	0.6885
cg11690886	0.8062	0.5559	0.8893	0.7939	0.868	0.6453	0.7266	0.8955	0.9272	0.4583	0.9031	0.6771	0.7362	0.8392	0.8085	0.7886	0.7473	0.6708	0.6336	0.55	0.82	0.5551	0.8012	0.9297	0.7361	0.8417	0.8236	0.336	0.8374	0.8718	0.8457	0.6084	0.9047	0.8636	0.8399	0.7628	0.6472	0.6135	0.4959	0.952	0.5768	0.647	0.6566	0.7471	0.4983	0.4046	0.7484	0.488	0.7314
cg11832804	0.9793	0.9225	0.9782	0.9477	0.9868	0.9854	0.9796	0.9882	0.9887	0.9573	0.9856	0.9621	0.9894	0.9884	0.9825	0.9891	0.9871	0.9906	0.9841	0.7141	0.9908	0.8697	0.9886	0.9822	0.9904	0.9871	0.9853	0.9179	0.9774	0.9852	0.9885	0.9832	0.9846	0.9883	0.9875	0.983	0.9803	0.9847	0.8861	0.9375	0.9825	0.9807	0.9906	0.9846	0.6279	0.8486	0.9825	0.9719	0.843
cg12324353	0.6752	0.7393	0.9041	0.7597	0.7993	0.7357	0.4689	0.8838	0.7813	0.6362	0.8474	0.44	0.6257	0.8113	0.84	0.7879	0.7644	0.8448	0.7414	0.6105	0.6814	0.6883	0.8409	0.9215	0.8144	0.5233	0.8166	0.3297	0.8019	0.8775	0.7628	0.5913	0.8927	0.792	0.7722	0.8318	0.6911	0.7683	0.6088	0.9151	0.7409	0.8546	0.7745	0.8028	0.1948	0.5899	0.5447	0.5342	0.5484
cg13449354	0.9397	0.7095	0.9306	0.8608	0.9325	0.8319	0.8746	0.9177	0.9356	0.8389	0.9164	0.9607	0.9268	0.9208	0.922	0.8628	0.8203	0.8058	0.8593	0.7651	0.8941	0.7934	0.8909	0.9576	0.677	0.8611	0.9078	0.7924	0.9144	0.9083	0.9328	0.8096	0.9491	0.9222	0.8728	0.9221	0.9085	0.8817	0.7913	0.9709	0.8928	0.8771	0.8202	0.9068	0.8654	0.8149	0.8864	0.8548	0.7805
cg13924604	0.8515	0.5926	0.8456	0.7525	0.8137	0.7683	0.6578	0.6562	0.8558	0.7156	0.9087	0.8594	0.7628	0.8653	0.8302	0.7547	0.7956	0.8546	0.7841	0.4709	0.89	0.6473	0.7604	0.9467	0.7909	0.739	0.7204	0.3204	0.8003	0.8466	0.8663	0.7044	0.9239	0.7046	0.5582	0.8011	0.6935	0.7845	0.6625	0.7705	0.8134	0.8737	0.7786	0.8556	0.5018	0.7028	0.8337	0.4752	0.6891
cg13995918	0.9683	0.9823	0.9765	0.9816	0.9868	0.9771	0.9812	0.9736	0.9747	0.9783	0.9813	0.9664	0.9833	0.9818	0.9708	0.9795	0.978	0.9864	0.9737	0.9534	0.9766	0.9814	0.9853	0.9808	0.9867	0.9827	0.9835	0.9707	0.9801	0.9781	0.9846	0.9869	0.9675	0.9836	0.9856	0.9826	0.9783	0.9766	0.9821	0.9212	0.9814	0.9802	0.9818	0.9827	0.9694	0.9609	0.978	0.8753	0.9785
cg14595930	0.8988	0.9181	0.9074	0.9075	0.9561	0.9235	0.8988	0.8948	0.9057	0.8533	0.9415	0.8502	0.9007	0.917	0.9056	0.8771	0.9022	0.897	0.9514	0.9103	0.9203	0.9305	0.9149	0.9246	0.9112	0.9316	0.9102	0.7085	0.948	0.8993	0.929	0.9399	0.8917	0.9066	0.8642	0.9168	0.9399	0.9221	0.9072	0.9021	0.9515	0.8806	0.9071	0.9162	0.9153	0.9189	0.9384	0.8867	0.8973
cg14647640	0.6531	0.4799	0.5768	0.5176	0.7049	0.5858	0.5891	0.5423	0.7685	0.5366	0.803	0.5542	0.6286	0.5845	0.3354	0.56	0.5837	0.5282	0.5886	0.5046	0.7468	0.5688	0.6693	0.8085	0.346	0.5741	0.4686	0.4027	0.6814	0.6973	0.5496	0.536	0.6943	0.5331	0.5737	0.5907	0.569	0.5435	0.411	0.1647	0.4933	0.656	0.4926	0.5699	0.5402	0.3434	0.5193	0.4571	0.6601
cg14783639	0.787	0.745	0.9136	0.9181	0.9115	0.8417	0.8005	0.9382	0.9436	0.8382	0.9244	0.7639	0.9185	0.9517	0.7912	0.8923	0.9184	0.8601	0.8396	0.6446	0.9211	0.7157	0.8928	0.9303	0.7615	0.8524	0.8844	0.4778	0.8579	0.887	0.9311	0.8674	0.9562	0.9074	0.9388	0.7846	0.9009	0.8938	0.715	0.9229	0.7893	0.9106	0.8978	0.9197	0.7558	0.6448	0.846	0.8575	0.8536
cg14793430	0.9675	0.9137	0.9868	0.9701	0.9834	0.9791	0.9704	0.9822	0.9843	0.966	0.983	0.9705	0.9872	0.9808	0.9843	0.9758	0.9786	0.9903	0.9823	0.8786	0.984	0.9883	0.9859	0.9695	0.9829	0.9865	0.5344	0.6181	0.9664	0.9769	0.9771	0.9845	0.9817	0.989	0.975	0.9901	0.9525	0.9818	0.9714	0.9853	0.9701	0.9735	0.9867	0.9877	0.9644	0.9063	0.9696	0.9448	0.9815
cg14958080	0.8683	0.619	0.8669	0.8147	0.8295	0.7922	0.8956	0.7927	0.9737	0.5788	0.9334	0.6224	0.8452	0.4845	0.9509	0.8938	0.7353	0.6566	0.6062	0.731	0.8639	0.8215	0.8408	0.8689	0.4485	0.7175	0.8794	0.4966	0.8178	0.8902	0.9186	0.6689	0.9397	0.8044	0.8064	0.5888	0.6058	0.5415	0.511	0.2885	0.8034	0.8462	0.6463	0.9022	0.619	0.5615	0.6053	0.4565	0.772
cg14958947	0.7584	0.5406	0.8891	0.8471	0.8938	0.7652	0.7807	0.8988	0.8939	0.6599	0.8728	0.5523	0.7687	0.7044	0.4473	0.8532	0.8079	0.8194	0.8161	0.529	0.8257	0.4816	0.8737	0.9367	0.3494	0.8068	0.8398	0.3587	0.8644	0.7967	0.8734	0.6352	0.8954	0.7789	0.8704	0.8203	0.7749	0.8777	0.4466	0.92	0.7488	0.8923	0.7343	0.7063	0.7445	0.5596	0.6032	0.573	0.6892
cg15032025	0.8028	0.9176	0.9106	0.8605	0.9053	0.8722	0.8483	0.9	0.8981	0.8985	0.927	0.8417	0.9159	0.9247	0.8889	0.8994	0.8769	0.9033	0.8462	0.7844	0.9063	0.7781	0.9152	0.9351	0.8418	0.9143	0.8947	0.6939	0.9051	0.9249	0.8855	0.8684	0.9239	0.8916	0.8692	0.8964	0.9214	0.8984	0.8969	0.9484	0.8832	0.8679	0.9185	0.9015	0.7547	0.8862	0.9029	0.7288	0.8937
cg15927295	0.9352	0.9209	0.9453	0.8834	0.9376	0.9133	0.9027	0.7437	0.9516	0.9228	0.9301	0.9373	0.8231	0.9477	0.9119	0.9157	0.9163	0.931	0.9207	0.8265	0.9318	0.783	0.9112	0.9475	0.9534	0.8543	0.9269	0.6084	0.9439	0.8886	0.9268	0.9124	0.9386	0.925	0.8964	0.8819	0.936	0.8929	0.8864	0.5337	0.9193	0.9363	0.9278	0.9182	0.8873	0.8192	0.9544	0.8731	0.9328
cg16051228	0.4836	0.5156	0.5713	0.6965	0.4976	0.4264	0.4055	0.342	0.4223	0.3412	0.2013	0.502	0.6026	0.3408	0.2866	0.5594	0.5074	0.4613	0.4669	0.4542	0.5193	0.4988	0.5311	0.4405	0.0176	0.608	0.4614	0.5659	0.4973	0.6061	0.6012	0.4482	0.4956	0.3566	0.5505	0.6905	0.4539	0.2974	0.2174	0.1324	0.3966	0.4631	0.3921	0.4872	0.1881	0.2776	0.5786	0.3011	0.6411
cg16110411	0.7895	0.8937	0.9343	0.951	0.9496	0.9206	0.8138	0.9261	0.9438	0.9339	0.9145	0.8258	0.9263	0.9633	0.929	0.9326	0.9465	0.9006	0.9236	0.863	0.9139	0.9459	0.9407	0.9497	0.9433	0.908	0.7383	0.8817	0.9431	0.9211	0.9028	0.9427	0.9619	0.9179	0.9182	0.9395	0.9157	0.9225	0.9297	0.9528	0.9566	0.938	0.9468	0.932	0.8684	0.9054	0.9526	0.9068	0.895
cg16168424	0.8895	0.5588	0.8869	0.8994	0.888	0.7741	0.8243	0.8832	0.8676	0.6603	0.879	0.6733	0.7928	0.8183	0.4771	0.8914	0.824	0.8622	0.8232	0.7605	0.8973	0.533	0.8911	0.9347	0.3019	0.8228	0.8644	0.4352	0.8797	0.8489	0.9023	0.7148	0.9546	0.7952	0.859	0.9006	0.7436	0.8799	0.4835	0.9455	0.6935	0.9095	0.8083	0.844	0.7514	0.4398	0.7764	0.3825	0.8575
cg16429735	0.5779	0.758	0.7398	0.62	0.7458	0.7717	0.4786	0.7837	0.7032	0.6096	0.7801	0.3046	0.497	0.8204	0.7594	0.8065	0.7987	0.7801	0.7757	0.5445	0.5571	0.7678	0.7099	0.8732	0.8831	0.5147	0.8383	0.304	0.7401	0.7416	0.6242	0.2917	0.8188	0.5932	0.6212	0.7435	0.7523	0.8229	0.4799	0.5307	0.6902	0.811	0.7752	0.6761	0.1336	0.6528	0.4132	0.317	0.5515
cg16509061	0.8361	0.6533	0.7858	0.6682	0.8401	0.7935	0.6052	0.7055	0.804	0.6105	0.9011	0.5974	0.6981	0.8732	0.8438	0.8366	0.7895	0.834	0.7723	0.71	0.8238	0.6736	0.7555	0.9248	0.8523	0.6303	0.7732	0.4048	0.8464	0.8327	0.7209	0.605	0.8887	0.8292	0.5912	0.8382	0.8404	0.7747	0.5848	0.9339	0.8213	0.8103	0.7825	0.8059	0.2766	0.5665	0.8835	0.4256	0.6205
cg16574643	0.8472	0.6356	0.8153	0.7928	0.9094	0.8113	0.8513	0.913	0.9261	0.6745	0.9122	0.6336	0.778	0.8572	0.4963	0.8752	0.8353	0.8184	0.831	0.5234	0.8876	0.5726	0.8747	0.9419	0.2856	0.8069	0.8733	0.3869	0.8609	0.9015	0.8965	0.7374	0.852	0.8703	0.888	0.891	0.7908	0.8696	0.4883	0.8959	0.7225	0.8755	0.8934	0.88	0.7575	0.6051	0.5938	0.3303	0.8662
cg16671301	0.7996	0.8347	0.808	0.8982	0.8605	0.8587	0.8805	0.841	0.8768	0.9156	0.8887	NA	0.7755	0.8719	0.8752	0.8154	0.9144	0.8732	0.8868	0.8359	0.8722	0.8839	0.8505	0.829	0.8889	0.8484	0.4499	0.6512	0.8544	0.847	0.915	0.8335	0.7253	0.9067	0.9053	0.8771	0.9066	0.9027	0.7612	NA	0.8933	0.8544	0.8698	0.8867	0.8488	0.8164	0.8531	0.8793	0.7759
cg16750953	0.8732	0.6977	0.9046	0.86	0.7969	0.7888	0.4481	0.8268	0.9103	0.7414	0.9303	0.8925	0.8608	0.7619	0.8975	0.8869	0.7648	0.7546	0.8093	0.6771	0.8248	0.8256	0.6797	0.9223	0.4132	0.9232	0.4234	0.3575	0.921	0.8993	0.907	0.6741	0.7927	0.8804	0.4676	0.8897	0.8705	0.7788	0.5202	0.8987	0.5816	0.5004	0.7446	0.8754	0.5551	0.7027	0.8739	0.4321	0.8365
cg17166338	0.7891	0.8684	0.8821	0.8783	0.7575	0.5862	0.8068	0.8902	0.9018	0.876	0.8797	0.9255	0.866	0.8775	0.7531	0.7046	0.8125	0.802	0.762	0.7833	0.8727	0.839	0.8817	0.9572	0.8653	0.8409	0.5052	0.6568	0.8063	0.7623	0.8805	0.9056	0.8662	0.9248	0.9026	0.8816	0.8952	0.7836	0.8314	0.9553	0.9	0.8497	0.8199	0.8927	0.8058	0.6806	0.9056	0.6531	0.8049
cg17249224	0.7636	0.7187	0.8519	0.744	0.8109	0.7183	0.723	0.8116	0.8905	0.6882	0.8778	0.6808	0.7473	0.8656	0.7118	0.7252	0.7843	0.7344	0.7459	0.5177	0.8255	0.664	0.7923	0.8956	0.6468	0.7913	0.6034	0.466	0.7787	0.851	0.8219	0.7613	0.8637	0.888	0.8256	0.8647	0.769	0.7866	0.7281	0.8977	0.7412	0.8592	0.7827	0.7003	0.4903	0.6585	0.8124	0.6766	0.6892
cg17765437	0.9391	0.7808	0.961	0.9176	0.9437	0.9322	0.8648	0.9335	0.9627	0.9307	0.9512	0.9618	0.9214	0.9211	0.9355	0.9306	0.9113	0.9558	0.914	0.8812	0.9442	0.8277	0.9152	0.95	0.9395	0.9234	0.8792	0.4637	0.942	0.9263	0.912	0.9248	0.8854	0.8824	0.8975	0.9412	0.9275	0.9343	0.9032	0.9553	0.8992	0.9329	0.9261	0.9594	0.8734	0.901	0.9256	0.8365	0.9243
cg18302637	0.7609	0.6517	0.8299	0.7905	0.8453	0.76	0.7955	0.8604	0.9009	0.6443	0.8785	0.5885	0.7978	0.85	0.4375	0.815	0.8402	0.8865	0.7716	0.6437	0.8634	0.6863	0.8497	0.869	0.3875	0.7732	0.8712	0.4902	0.8417	0.8421	0.8437	0.5667	0.7974	0.8236	0.8077	0.9037	0.7899	0.8425	0.569	0.9449	0.7123	0.9072	0.8522	0.8761	0.7308	0.5651	0.7026	0.5018	0.7178
cg19867481	0.745	0.8297	0.8826	0.8318	0.9185	0.8817	0.8616	0.8807	0.901	0.8916	0.9231	0.7161	0.8157	0.8651	0.8026	0.8352	0.8625	0.9153	0.8627	0.6798	0.8804	0.7974	0.8722	0.917	0.8091	0.8625	0.7798	0.5116	0.8972	0.8723	0.8688	0.8937	0.9199	0.8971	0.9176	0.8658	0.8808	0.9108	0.7795	0.8623	0.876	0.9177	0.8889	0.8145	0.6063	0.8739	0.8718	0.7342	0.8468
cg19977628	0.8411	0.8501	0.9234	0.7537	0.855	0.9093	0.8885	0.8283	0.949	0.8694	0.938	0.8987	0.9175	0.8591	0.7703	0.9077	0.9007	0.9235	0.887	0.6794	0.9127	0.8233	0.818	0.9417	0.9479	0.7488	0.6703	0.452	0.8822	0.925	0.6657	0.7156	0.9474	0.9386	0.6725	0.9212	0.7971	0.8511	0.8545	0.9659	0.914	0.7458	0.9345	0.9411	0.4578	0.821	0.6953	0.7523	0.7531
cg20434741	0.8483	0.6823	0.8103	0.788	0.8558	0.8039	0.7837	0.8354	0.8844	0.7602	0.8586	0.8848	0.8184	0.8761	0.863	0.8269	0.7973	0.6548	0.7689	0.6737	0.844	0.716	0.8247	0.8704	0.6952	0.7857	0.831	0.7459	0.8147	0.8661	0.8374	0.7981	0.9338	0.8722	0.691	0.8451	0.8597	0.8525	0.6861	0.9332	0.827	0.8347	0.7728	0.8665	0.7735	0.7596	0.8253	0.8116	0.677
cg20441553	0.5932	0.554	0.5418	0.3952	0.6442	0.4901	0.4574	0.5384	0.7056	0.4806	0.7155	0.6014	0.4729	0.6656	0.5821	0.5003	0.5538	0.4475	0.5513	0.3813	0.5899	0.5242	0.5773	0.7361	0.5036	0.5348	0.6424	0.3511	0.5771	0.6333	0.4931	0.4653	0.6243	0.581	0.572	0.557	0.6591	0.5855	0.4409	0.3956	0.5519	0.5936	0.524	0.5385	0.4408	0.3897	0.524	0.4065	0.529
cg21515023	0.9046	0.8612	0.9338	0.9547	0.9602	0.8013	0.892	0.9768	0.9785	0.7866	0.9817	0.7195	0.9611	0.9632	0.6501	0.9336	0.9188	0.9528	0.9153	0.5573	0.9607	0.6164	0.9842	0.9733	0.5952	0.9638	0.9596	0.4334	0.9317	0.9793	0.976	0.8843	0.9585	0.9806	0.9853	0.951	0.926	0.942	0.6152	0.9494	0.8559	0.9561	0.9097	0.8703	0.7652	0.6965	0.9122	0.7794	0.935
cg21612170	0.8638	0.9705	0.9223	0.9284	0.9195	0.9079	0.915	0.972	0.9707	0.8281	0.973	0.8788	0.9673	0.9784	0.9553	0.9296	0.9366	0.9656	0.933	0.7014	0.9447	0.7028	0.9731	0.9673	0.9743	0.9489	0.9381	0.4338	0.9309	0.9425	0.9353	0.9635	0.9523	0.9671	0.7903	0.9668	0.9249	0.9467	0.9507	0.8734	0.9296	0.9206	0.9744	0.9715	0.8272	0.5726	0.9473	0.8656	0.8611
cg21956099	0.8227	0.7166	0.8003	0.6172	0.8647	0.7323	0.8046	0.791	0.9118	0.7106	0.8353	0.8272	0.7653	0.883	0.8427	0.834	0.7792	0.8134	0.7527	0.5144	0.8353	0.6645	0.7951	0.9026	0.8756	0.6819	0.7781	0.445	0.8492	0.8909	0.6869	0.7327	0.8472	0.8172	0.789	0.8106	0.8361	0.7592	0.6009	0.3729	0.7336	0.7857	0.7899	0.8355	0.4362	0.5924	0.8321	0.6289	0.7306
cg22122229	0.7737	0.9106	0.9271	0.9338	0.9597	0.8942	0.8016	0.9285	0.8863	0.8791	0.9405	0.5204	0.9132	0.9217	0.932	0.9442	0.9357	0.9201	0.9299	0.927	0.9183	0.8997	0.9232	0.8973	0.9293	0.9154	0.9492	0.8772	0.9305	0.8844	0.9477	0.9165	0.9135	0.9418	0.957	0.9242	0.9116	0.933	0.9414	0.9393	0.9521	0.9359	0.9217	0.9535	0.5804	0.8928	0.9404	0.9203	0.8913
cg23211257	0.7826	0.7245	0.7246	0.9292	0.9233	0.8891	0.8553	0.7762	0.856	0.8642	0.922	0.6881	0.5486	0.7661	0.8362	0.8314	0.8837	0.833	0.8799	0.8677	0.7894	0.7771	0.7676	0.8911	0.8693	0.8398	0.8983	0.7776	0.8918	0.8384	0.9222	0.8196	0.8504	0.715	0.8846	0.8231	0.9182	0.8909	0.7584	0.7517	0.9228	0.8837	0.6561	0.7393	0.8485	0.7735	0.8825	0.7584	0.8034
cg23498254	0.8329	0.6887	0.8947	0.7904	0.9096	0.8131	0.7276	0.858	0.909	0.737	0.9045	0.88	0.6807	0.8899	0.8972	0.8119	0.8469	0.8548	0.7889	0.6161	0.8569	0.6618	0.8858	0.9181	0.7893	0.775	0.9006	0.8386	0.7604	0.8795	0.9027	0.7628	0.8895	0.8929	0.8573	0.7104	0.9349	0.8453	0.6215	0.9547	0.8066	0.8786	0.8328	0.8956	0.8657	0.6314	0.7131	0.8578	0.8002
cg23827991	0.818	0.7579	0.7994	0.6873	0.7801	0.6438	0.6701	0.7389	0.7223	0.7619	0.8379	0.8648	0.7336	0.8532	0.787	0.7378	0.7359	0.7839	0.7438	0.6116	0.833	0.7141	0.8509	0.7775	0.605	0.7202	0.8081	0.5352	0.8214	0.8786	0.7695	0.6966	0.6843	0.7291	0.8412	0.8034	0.7551	0.8428	0.7839	0.7012	0.7653	0.8235	0.8156	0.752	0.5593	0.7117	0.6963	0.6139	0.8189
cg24131141	0.9704	0.8779	0.9798	0.9836	0.9884	0.9862	0.9833	0.9705	0.9841	0.9837	0.985	0.9699	0.9849	0.9856	0.9773	0.9805	0.9822	0.9867	0.9627	0.8181	0.9867	0.9631	0.9851	0.9821	0.9856	0.9721	0.9843	0.3782	0.9751	0.9798	0.9879	0.9861	0.9782	0.9914	0.8671	0.9844	0.9825	0.9826	0.9806	0.8549	0.9833	0.9809	0.9866	0.9881	0.979	0.9811	0.9794	0.9805	0.7246
cg24881558	0.8072	0.5751	0.8683	0.8138	0.8457	0.8003	0.7354	0.6541	0.8751	0.616	0.3533	0.899	0.8109	0.6402	0.7625	0.8329	0.767	0.8021	0.8207	0.7152	0.731	0.8142	0.6851	0.8895	0.2239	0.8247	0.8474	0.8157	0.8244	0.859	0.8601	0.7616	0.8911	0.7566	0.8186	0.8501	0.8507	0.8086	0.4536	0.9185	0.7252	0.7885	0.8012	0.8884	0.6608	0.4706	0.7689	0.6317	0.8303
cg24908166	0.9498	0.9403	0.9803	0.976	0.9432	0.9431	0.9533	0.9797	0.9741	0.8373	0.9827	0.6209	0.9673	0.9793	0.9724	0.9639	0.9754	0.9779	0.9652	0.8852	0.9679	0.7928	0.9782	0.9675	0.9826	0.8805	0.9729	0.636	0.9358	0.9515	0.9802	0.9023	0.9586	0.9639	0.9815	0.9805	0.9579	0.9771	0.7436	0.9793	0.9369	0.9418	0.9798	0.9818	0.3512	0.9072	0.9574	0.6644	0.6756
cg24931138	0.9314	0.5014	0.9491	0.7906	0.9495	0.814	0.7054	0.9403	0.9774	0.4748	0.9783	0.7325	0.8325	0.945	0.8257	0.9396	0.845	0.9235	0.829	0.554	0.9474	0.515	0.836	0.9578	0.8739	0.9677	0.9443	0.4004	0.9315	0.9628	0.9596	0.8306	0.9688	0.9424	0.9456	0.7963	0.8017	0.8203	0.5811	0.9505	0.7471	0.6612	0.8365	0.9147	0.5268	0.4597	0.7982	0.6621	0.7321
cg25353384	0.7023	0.4946	0.5361	0.4237	0.5226	0.5156	0.3458	0.4814	0.7734	0.3646	0.652	0.6099	0.544	0.4669	0.5143	0.4408	0.4606	0.5145	0.508	0.4112	0.6182	0.5649	0.5564	0.705	0.246	0.4695	0.3634	0.3357	0.5257	0.6156	0.4277	0.434	0.6259	0.5315	0.2836	0.6966	0.3969	0.5001	0.3299	0.3841	0.5687	0.48	0.4418	0.483	0.4014	0.3496	0.8534	0.3679	0.6121
cg25518571	0.9594	0.9258	0.9819	0.9745	0.9871	0.9655	0.9607	0.988	0.989	0.9547	0.9909	0.913	0.9828	0.9876	0.981	0.9707	0.9824	0.9866	0.9661	0.7204	0.9872	0.7761	0.9888	0.9802	0.9909	0.9747	0.9887	0.9541	0.9826	0.9764	0.9705	0.9817	0.987	0.9904	0.9832	0.9813	0.9822	0.9876	0.8591	0.9861	0.9844	0.9778	0.9832	0.9887	0.7505	0.8422	0.9232	0.7164	0.9722
cg25641025	0.8617	0.8439	0.8889	0.6988	0.8908	0.815	0.8321	0.8727	0.8945	0.7974	0.8936	0.835	0.805	0.8579	0.7842	0.8078	0.8526	0.8687	0.8596	0.5909	0.8896	0.798	0.8798	0.93	0.8107	0.8433	0.7676	0.5098	0.8457	0.8636	0.8653	0.8487	0.8723	0.8643	0.8948	0.8283	0.8223	0.8358	0.7082	0.6311	0.7418	0.8349	0.8715	0.8473	0.5425	0.8481	0.7244	0.5763	0.7632
cg25939350	0.6843	0.6065	0.749	0.4871	0.666	0.7216	0.4442	0.6247	0.7413	0.5444	0.8805	0.4788	0.6116	0.7305	0.6948	0.6049	0.6722	0.7935	0.6858	0.5621	0.7253	0.6116	0.6882	0.8827	0.7759	0.635	0.5544	0.4268	0.683	0.7754	0.6592	0.5905	0.8091	0.6547	0.4657	0.8835	0.7711	0.6956	0.5911	0.9045	0.7351	0.7809	0.7233	0.7716	0.1264	0.4418	0.7272	0.3306	0.5762
cg26006951	0.436	0.4413	0.4687	0.4641	0.3713	0.2773	0.5684	0.5086	0.7195	0.4004	0.7067	0.5938	0.5205	0.4066	0.3693	0.3066	0.4487	0.4273	0.4321	0.4764	0.4767	0.4959	0.4456	0.7884	0.4679	0.4616	0.1734	0.4327	0.5177	0.4677	0.6951	0.4898	0.6793	0.5544	0.5635	0.3664	0.6538	0.4314	0.3875	0.8055	0.4859	0.5472	0.4066	0.532	0.6188	0.1677	0.7304	0.178	0.426
cg26221342	0.862	0.797	0.8748	0.7767	0.8976	0.8518	0.5529	0.8974	0.9399	0.8272	0.8907	0.8478	0.8548	0.9297	0.9058	0.8514	0.7967	0.9226	0.8864	0.7344	0.9216	0.7568	0.8128	0.9292	0.5123	0.9055	0.9252	0.4947	0.8469	0.8853	0.8846	0.8739	0.9432	0.9112	0.8678	0.9053	0.882	0.9012	0.8522	0.9344	0.9181	0.7648	0.8878	0.9216	0.8226	0.8454	0.8998	0.8445	0.7025
cg26336790	0.833	0.7762	0.7897	0.7799	0.8242	0.8005	0.8103	0.8252	0.8848	0.6865	0.8237	0.8443	0.7438	0.8592	0.8119	0.8156	0.7265	0.8154	0.7843	0.6123	0.8245	0.6493	0.8044	0.8947	0.8563	0.7845	0.8339	0.4184	0.8292	0.859	0.8677	0.7929	0.885	0.8672	0.6302	0.7441	0.8528	0.7896	0.7023	0.8896	0.8605	0.8547	0.803	0.8226	0.6744	0.8384	0.7237	0.7235	0.7598
cg27298526	0.9137	0.8308	0.9165	0.9623	0.9735	0.9502	0.9297	0.7656	0.9594	0.9408	0.9777	0.8498	0.9633	0.9534	0.941	0.9506	0.9644	0.9625	0.9567	0.7763	0.9491	0.8277	0.9687	0.9388	0.9678	0.9632	0.9672	0.4697	0.95	0.9532	0.9489	0.9659	0.9285	0.9612	0.9648	0.9561	0.9659	0.9698	0.8261	0.6185	0.9735	0.9642	0.9563	0.9571	0.9447	0.6232	0.9333	0.5115	0.9164
[truncated: 42 more columns]
