# Supplementary material for: Prognostic value and immune landscapes of TERT promoter methylation in triple negative breast cancer
Source: Front Immunol. 2023 Jul 28;14:1218987. doi: 10.3389/fimmu.2023.1218987 (PMC10416624; doi:10.3389/fimmu.2023.1218987)
Supplement: Supplementary file 2 [file Table_2.xlsx]

## Sheet: Sheet1
sampleID	Age_at_Initial_Pathologic_Diagnosis_nature2012	pathologic_M	pathologic_N	pathologic_T	pathologic_stage
TCGA-A1-A0SK-01	54	M0	N0 (i-)	T2	Stage IIA
TCGA-A1-A0SP-01	40	M0	N0 (i-)	T2	Stage IIA
TCGA-A2-A04U-01	47	M0	N0 (i+)	T2	Stage IIA
TCGA-A2-A0CM-01	40	M0	N0 (i-)	T2	Stage IIA
TCGA-A2-A0D0-01	60	M0	N0 (i-)	T2	Stage IIA
TCGA-A2-A0D2-01	45	M0	N0 (i+)	T2	Stage IIA
TCGA-A2-A0SX-01	48	M0	N0 (i-)	T1c	Stage IA
TCGA-A2-A0T0-01	59	M0	N1	T2	Stage IIB
TCGA-A2-A0T2-01	66	M1	N3	T3	Stage IV
TCGA-A2-A0YE-01	48	M0	N1a	T2	Stage IIB
TCGA-A2-A1G6-01	50	M0	N2a	T2	Stage IIIA
TCGA-A7-A0DA-01	62	M0	N0 (i-)	T2	Stage IIA
TCGA-A7-A26G-01	50	M0	N0 (i+)	T2	Stage IIA
TCGA-A8-A07C-01	57	M0	N0	T2	Stage IIA
TCGA-A8-A07O-01	51	M0	N0	T2	Stage IIA
TCGA-A8-A08R-01	52	M0	N1a	T2	Stage IIB
TCGA-A8-A09X-01	62	M0	N3a	T2	Stage IIIC
TCGA-AN-A04D-01	58	M0	N1	T2	Stage IIB
TCGA-AN-A0AL-01	41	M0	N0	T4	Stage IIIB
TCGA-AN-A0AR-01	55	M0	N0	T2	Stage IIA
TCGA-AN-A0AT-01	62	M0	N0	T2	Stage IIA
TCGA-AN-A0G0-01	56	M0	N0	T2	Stage IIA
TCGA-AN-A0XU-01	54	M0	N0	T2	Stage IIA
TCGA-AO-A03U-01	31	M0	N0 (i-)	T1c	Stage I
TCGA-AO-A0J4-01	41	M0	N0 (i-)	T1c	Stage IA
TCGA-AO-A0J6-01	61	M0	N0 (i-)	T2	Stage IIA
TCGA-AO-A0JL-01	59	M0	N2a	T2	Stage IIIA
TCGA-AO-A124-01	38	M0	N0 (i-)	T2	Stage IIA
TCGA-AO-A128-01	61	M0	N0 (i-)	T2	Stage IIA
TCGA-AO-A129-01	29	M0	N1a	T2	Stage IIB
TCGA-AO-A12F-01	36	M0	N0 (i-)	T2	Stage IIA
TCGA-AQ-A04J-01	45	M0	N0 (i+)	T2	Stage IIA
TCGA-AR-A0TS-01	46	M0	N1	T2	Stage IIB
TCGA-AR-A0TU-01	35	M0	N0	T2	Stage IIA
TCGA-AR-A0U1-01	36	M0	N1	T2	Stage IIB
TCGA-AR-A0U4-01	54	M0	N0	T2	Stage IIA
TCGA-AR-A1AR-01	50	M0	N2	T1	Stage IIIA
TCGA-AR-A1AY-01	65	M0	N0	T1	Stage I
TCGA-AR-A256-01	45	M0	N0	T2	Stage IIA
TCGA-BH-A0B3-01	53	M0	N1a	T2	Stage IIB
TCGA-BH-A0B9-01	44	M0	N0 (i-)	T1c	Stage IA
TCGA-BH-A0BG-01	73	M0	N0	T1	Stage I
TCGA-BH-A0BL-01	35	M0	N0	T1c	Stage I
TCGA-BH-A0E0-01	38	M0	N3a	T3	Stage IIIC
TCGA-BH-A0RX-01	59	M0	N0 (i-)	T2	Stage IIA
TCGA-BH-A0WA-01	82	M0	N0 (i-)	T1c	Stage I
TCGA-BH-A18G-01	81	M0	N0	T1c	Stage IA
TCGA-BH-A18V-01	48	M0	N1b	T2	Stage IIB
TCGA-BH-A1EW-01	38	M0	N1b	T2	Stage IIA
TCGA-BH-A1FC-01	78	M0	N1b	T1c	Stage IIA
TCGA-C8-A12V-01	55	M0	N0	T2	Stage IIA
TCGA-C8-A131-01	82	M0	N2	T2	Stage IIIA
TCGA-C8-A1HJ-01	53	M0	N0	T2	Stage IIA
TCGA-C8-A26X-01	58	M0	N1	T1	Stage IIA
TCGA-C8-A26Y-01	90	M0	N0	T2	Stage IIA
TCGA-C8-A27B-01	48	M0	N0	T3	Stage IIB
TCGA-D8-A13Z-01	51	M0	N2a	T2
TCGA-D8-A143-01	51	M0	N0	T2	Stage IIA
TCGA-D8-A147-01	45	M0	N0	T2
TCGA-D8-A1JF-01	79	M0	N2a	T1c	Stage IIIA
TCGA-D8-A1JL-01	72	M0	N0	T2	Stage IIA
TCGA-D8-A1XK-01	55	MX	N1a	T2	Stage IIB
TCGA-D8-A1XQ-01	69	M0	N0	T2	Stage IIA
TCGA-D8-A27F-01	40	M0	N0	T2	Stage IIA
TCGA-D8-A27H-01	72	M0	N0	T2	Stage IIA
TCGA-D8-A27M-01	59	M0	N0	T1c	Stage IA
TCGA-E2-A14N-01	37	M0	N1	T2	Stage IIB
TCGA-E2-A14R-01	62	M0	N0	T2	Stage IIA
TCGA-E2-A14X-01	55	M0	N2	T2	Stage IIIA
TCGA-E2-A150-01	48	M0	N0	T2	Stage IIA
TCGA-E2-A158-01	43	M0	N1mi	T1c	Stage IIA
TCGA-E2-A1L7-01	40	M0	N2	T2	Stage IIIA
TCGA-E2-A1LH-01	59	M0	N0	T1c	Stage I
TCGA-E2-A1LL-01	73	MX	N2a	T3	Stage IIIA
TCGA-E2-A1LS-01	46	M0	N0	T1c	Stage IA
TCGA-EW-A1OV-01	56	MX	N1mi	T2	Stage IIB
TCGA-EW-A1OW-01	58	MX	N0	T2	Stage IIA
TCGA-EW-A1P4-01	43	M0	N0 (i-)	T2	Stage IIA
TCGA-EW-A1P8-01	58	M0	N3b	T2	Stage IIIC
TCGA-EW-A1PB-01	70	MX	N1a	T3	Stage IIIA
TCGA-EW-A1PH-01	52	M0	N1a	T1c	Stage IIA
