# Supplementary material for: Prognostic value and immune landscapes of TERT promoter methylation in triple negative breast cancer
Source: Front Immunol. 2023 Jul 28;14:1218987. doi: 10.3389/fimmu.2023.1218987 (PMC10416624; doi:10.3389/fimmu.2023.1218987)
Supplement: Supplementary file 3 [file Table_3.xlsx]

## Sheet: Sheet1
.row.names	.col.names	r	p.value	upper.ci	lower.ci	.row.id	.col.id
cg07380026	HLA-B	0.158448	0.133589	0.352878	-0.049099	3	1
cg07380026	HLA-A	0.156743	0.137874	0.351347	-0.0508426	3	2
cg07380026	HLA-C	0.0582111	0.583632	0.261027	-0.149526	3	3
cg07380026	HLA-DRA	0.159297	0.131494	0.35364	-0.0482303	3	4
cg07380026	HMGB1	0.141964	0.179487	0.338026	-0.065908	3	5
cg07380026	HLA-DPA1	0.153643	0.145932	0.348559	-0.0540104	3	6
cg07380026	HLA-DRB1	0.0913277	0.389255	0.291785	-0.116814	3	7
cg07380026	HLA-DPB1	0.132204	0.21159	0.329186	-0.0758045	3	8
cg07380026	CD276	-0.0635652	0.549442	0.144268	-0.266028	3	9
cg07380026	VEGFA	0.0259776	0.806901	0.230688	-0.180935	3	10
cg07380026	ICAM1	0.142606	0.177507	0.338606	-0.0652555	3	11
cg07380026	VTCN1	-0.00722604	0.945802	0.199015	-0.212854	3	12
cg07380026	HLA-DQB1	0.0905438	0.393355	0.291061	-0.117594	3	13
cg07380026	ITGB2	0.151252	0.152385	0.346407	-0.0564509	3	14
cg07380026	HLA-DQA1	0.121611	0.250834	0.319553	-0.0865002	3	15
cg07380026	CX3CL1	-0.0700697	0.509257	0.137865	-0.272088	3	16
cg07380026	BTN3A2	-0.00447212	0.966442	0.201658	-0.210223	3	17
cg07380026	CXCL9	0.185328	0.0786204	0.376888	-0.0214349	3	18
cg07380026	VEGFB	-0.258398	0.0133968	-0.0554019	-0.440881	3	19
cg07380026	HLA-DRB5	0.0726586	0.493696	0.274496	-0.135311	3	20
cg07380026	ENTPD1	-0.139048	0.188681	0.0688691	-0.335388	3	21
cg07380026	CXCL10	0.252161	0.0158951	0.43549	0.0487478	3	22
cg07380026	CCL5	0.162172	0.124583	0.356219	-0.0452856	3	23
cg07380026	TGFB1	-0.109235	0.302672	0.0989353	-0.308246	3	24
cg07380026	BTN3A1	-0.0136319	0.897952	0.192854	-0.218962	3	25
cg07380026	ICOSLG	0.12445	0.239857	0.322139	-0.0836382	3	26
cg07380026	SLAMF7	0.0814165	0.442961	0.282623	-0.126652	3	27
cg07380026	HAVCR2	0.191342	0.0692358	0.382225	-0.0152021	3	28
cg07380026	TLR4	-0.0819016	0.44024	0.126171	-0.283072	3	29
cg07380026	HLA-DQA2	0.223973	0.0328241	0.410962	0.0189004	3	30
cg07380026	CD40	0.11879	0.262076	0.31698	-0.0893403	3	31
cg07380026	IDO1	0.239977	0.0219533	0.424921	0.0358012	3	32
cg07380026	MICA	-0.0987817	0.351558	0.109388	-0.298651	3	33
cg07380026	EDNRB	-0.140436	0.184262	0.0674598	-0.336645	3	34
cg07380026	ADORA2A	0.0894668	0.39903	0.290067	-0.118664	3	35
cg07380026	MICB	0.255765	0.0144066	0.438607	0.0525905	3	36
cg07380026	PRF1	0.0649489	0.540767	0.267318	-0.142907	3	37
cg07380026	HLA-DQB2	0.114626	0.279291	0.313177	-0.0935271	3	38
cg07380026	CD27	0.0643813	0.544317	0.266789	-0.143466	3	39
cg07380026	GZMA	0.15289	0.147943	0.347881	-0.0547797	3	40
cg07380026	LAG3	0.248529	0.0175281	0.432345	0.0448811	3	41
cg07380026	PDCD1LG2	0.00728223	0.945381	0.212908	-0.198961	3	42
cg07380026	IL1B	0.173071	0.100885	0.365972	-0.0340886	3	43
cg07380026	TNFSF4	0.09663	0.362199	0.296671	-0.111534	3	44
cg07380026	TIGIT	0.222037	0.0344045	0.409267	0.0168633	3	45
cg07380026	TNFRSF4	0.0702375	0.508241	0.272244	-0.137699	3	46
cg07380026	CD28	0.0877431	0.408213	0.288475	-0.120377	3	47
cg07380026	TNFRSF18	0.191514	0.0689815	0.382377	-0.0150238	3	48
cg07380026	IL2RA	0.27413	0.00855206	0.45442	0.0722651	3	49
cg07380026	SELP	-0.176299	0.094591	0.0307623	-0.368852	3	50
cg07380026	TNF	0.0523263	0.622296	0.255518	-0.155292	3	51
cg07380026	CTLA4	0.125321	0.236558	0.322931	-0.0827597	3	52
cg07380026	ICOS	0.166654	0.114367	0.360235	-0.0406874	3	53
cg07380026	PDCD1	0.156933	0.137393	0.351517	-0.050649	3	54
cg07380026	CD80	0.254104	0.0150768	0.437171	0.0508189	3	55
cg07380026	CD274	0.12975	0.220269	0.326958	-0.0782871	3	56
cg07380026	TNFSF9	0.164966	0.118136	0.358723	-0.0424205	3	57
cg07380026	TNFRSF9	0.19046	0.070553	0.381443	-0.0161175	3	58
cg07380026	BTLA	0.0538018	0.612499	0.2569	-0.153848	3	59
cg07380026	CD40LG	0.0321841	0.762003	0.236561	-0.17492	3	60
cg07380026	IL12A	0.18215	0.0839767	0.374062	-0.0247227	3	61
cg07380026	IL10	0.125121	0.237313	0.322749	-0.0829615	3	62
cg07380026	CD70	0.190378	0.0706754	0.381371	-0.0162018	3	63
cg07380026	IFNG	0.234138	0.0254957	0.419839	0.0296217	3	64
cg07380026	IL1A	0.112122	0.289994	0.310889	-0.0960401	3	65
cg07380026	KIR2DL3	0.170139	0.106883	0.363352	-0.0371062	3	66
cg07380026	KIR2DL1	0.0803329	0.449075	0.281619	-0.127725	3	67
cg07380026	IL13	0.0269029	0.800164	0.231565	-0.180039	3	68
cg07380026	IL2	0.118675	0.262543	0.316875	-0.0894564	3	69
cg07380026	ARG1	0.0328265	0.757398	0.237168	-0.174297	3	70
cg07380026	IL4	-0.0733318	0.48969	0.134647	-0.275122	3	71
cg07380026	IFNA1	0.0750239	0.479699	0.276694	-0.132976	3	72
cg07380026	IFNA2	-0.0297409	0.779593	0.17729	-0.234251	3	73
cg26006951	HLA-B	0.0452998	0.669833	0.248922	-0.162158	1	1
cg26006951	HLA-A	0.083592	0.430829	0.284637	-0.124496	1	2
cg26006951	HLA-C	-0.00694375	0.947916	0.199286	-0.212585	1	3
cg26006951	HLA-DRA	0.0720308	0.497447	0.273912	-0.135931	1	4
cg26006951	HMGB1	0.150359	0.154851	0.345602	-0.0573626	1	5
cg26006951	HLA-DPA1	0.0449541	0.672207	0.248597	-0.162495	1	6
cg26006951	HLA-DRB1	0.0591468	0.577587	0.261901	-0.148608	1	7
cg26006951	HLA-DPB1	0.0238709	0.822292	0.228691	-0.182973	1	8
cg26006951	CD276	-0.0581864	0.583792	0.149551	-0.261004	1	9
cg26006951	VEGFA	-0.0054835	0.958858	0.200688	-0.21119	1	10
cg26006951	ICAM1	0.118621	0.26276	0.316826	-0.0895101	1	11
cg26006951	VTCN1	0.0145184	0.891355	0.219806	-0.192	1	12
cg26006951	HLA-DQB1	0.0286302	0.787626	0.2332	-0.178366	1	13
cg26006951	ITGB2	0.0795027	0.453791	0.280849	-0.128547	1	14
cg26006951	HLA-DQA1	0.114569	0.279529	0.313126	-0.0935838	1	15
cg26006951	CX3CL1	-0.110597	0.296647	0.09757	-0.309493	1	16
cg26006951	BTN3A2	-0.0643501	0.544512	0.143496	-0.26676	1	17
cg26006951	CXCL9	0.178862	0.0898183	0.371136	-0.0281186	1	18
cg26006951	VEGFB	-0.212009	0.0436456	-0.00634135	-0.400469	1	19
cg26006951	HLA-DRB5	-0.0132805	0.90057	0.193193	-0.218627	1	20
cg26006951	ENTPD1	-0.115658	0.274956	0.0924901	-0.314121	1	21
cg26006951	CXCL10	0.229024	0.0289872	0.415377	0.0242217	1	22
cg26006951	CCL5	0.0609713	0.565884	0.263606	-0.146817	1	23
cg26006951	TGFB1	-0.178686	0.0901403	0.0283005	-0.370979	1	24
cg26006951	BTN3A1	-0.0291339	0.78398	0.177878	-0.233677	1	25
cg26006951	ICOSLG	0.0159431	0.880769	0.221162	-0.190628	1	26
cg26006951	SLAMF7	0.093306	0.379022	0.293609	-0.114846	1	27
cg26006951	HAVCR2	0.107525	0.310348	0.306679	-0.100648	1	28
cg26006951	TLR4	-0.047491	0.654857	0.160019	-0.250981	1	29
cg26006951	HLA-DQA2	0.127037	0.230152	0.324492	-0.0810282	1	30
cg26006951	CD40	0.0375443	0.723846	0.241621	-0.169713	1	31
cg26006951	IDO1	0.218259	0.0376723	0.405956	0.0128935	1	32
cg26006951	MICA	-0.0600145	0.572008	0.147757	-0.262712	1	33
cg26006951	EDNRB	-0.12683	0.230916	0.0812366	-0.324304	1	34
cg26006951	ADORA2A	-0.0267973	0.800932	0.180142	-0.231465	1	35
cg26006951	MICB	0.208435	0.0474016	0.397325	0.00260221	1	36
cg26006951	PRF1	-0.0675148	0.524859	0.140382	-0.26971	1	37
cg26006951	HLA-DQB2	0.023159	0.827508	0.228016	-0.183662	1	38
cg26006951	CD27	0.0362425	0.733056	0.240393	-0.170979	1	39
cg26006951	GZMA	0.042348	0.690211	0.246146	-0.165036	1	40
cg26006951	LAG3	0.173838	0.0993618	0.366656	-0.0332992	1	41
cg26006951	PDCD1LG2	-0.0266225	0.802204	0.180311	-0.231299	1	42
cg26006951	IL1B	0.10232	0.334488	0.301903	-0.105855	1	43
cg26006951	TNFSF4	0.0792037	0.455496	0.280572	-0.128843	1	44
cg26006951	TIGIT	0.141642	0.180485	0.337735	-0.0662351	1	45
cg26006951	TNFRSF4	-0.0106609	0.92011	0.195714	-0.216131	1	46
cg26006951	CD28	0.0331756	0.754899	0.237498	-0.173958	1	47
cg26006951	TNFRSF18	-0.0105704	0.920785	0.195801	-0.216045	1	48
cg26006951	IL2RA	0.239826	0.022039	0.42479	0.0356417	1	49
cg26006951	SELP	-0.131781	0.213069	0.0762327	-0.328802	1	50
cg26006951	TNF	0.0603684	0.569739	0.263043	-0.147409	1	51
cg26006951	CTLA4	0.0457451	0.666778	0.249341	-0.161723	1	52
cg26006951	ICOS	0.10308	0.33089	0.302601	-0.105096	1	53
cg26006951	PDCD1	0.0602794	0.570309	0.26296	-0.147497	1	54
cg26006951	CD80	0.187526	0.0750782	0.37884	-0.0191583	1	55
cg26006951	CD274	0.0452693	0.670042	0.248894	-0.162188	1	56
cg26006951	TNFSF9	0.122039	0.249156	0.319943	-0.0860686	1	57
cg26006951	TNFRSF9	0.15761	0.135684	0.352125	-0.0499567	1	58
cg26006951	BTLA	0.050975	0.631327	0.254251	-0.156614	1	59
cg26006951	CD40LG	-0.0175101	0.869149	0.189117	-0.222652	1	60
cg26006951	IL12A	0.137624	0.193292	0.3341	-0.0703137	1	61
cg26006951	IL10	0.104105	0.326078	0.303542	-0.104071	1	62
cg26006951	CD70	0.150646	0.154054	0.345861	-0.057069	1	63
cg26006951	IFNG	0.158608	0.133193	0.353021	-0.0489354	1	64
cg26006951	IL1A	0.100049	0.345381	0.299817	-0.108123	1	65
cg26006951	KIR2DL3	0.0931423	0.379863	0.293458	-0.115009	1	66
cg26006951	KIR2DL1	-0.0571698	0.590393	0.150548	-0.260053	1	67
cg26006951	IL13	0.0927005	0.382137	0.293051	-0.115448	1	68
cg26006951	IL2	-0.00372432	0.97205	0.202376	-0.209508	1	69
cg26006951	ARG1	-0.0591009	0.577883	0.148653	-0.261859	1	70
cg26006951	IL4	-0.147513	0.162902	0.0602625	-0.343037	1	71
cg26006951	IFNA1	0.0303409	0.775262	0.234818	-0.176708	1	72
cg26006951	IFNA2	0.0188583	0.859174	0.223933	-0.187816	1	73
TERT	HLA-B	0.0548378	0.605661	0.25787	-0.152833	4	1
TERT	HLA-A	0.0930196	0.380494	0.293345	-0.115131	4	2
TERT	HLA-C	0.042347	0.690218	0.246145	-0.165037	4	3
TERT	HLA-DRA	-0.100199	0.344657	0.107974	-0.299954	4	4
TERT	HMGB1	0.263751	0.0115323	0.445497	0.0611261	4	5
TERT	HLA-DPA1	-0.119357	0.259788	0.0887694	-0.317498	4	6
TERT	HLA-DRB1	-0.00092325	0.99307	0.205061	-0.206829	4	7
TERT	HLA-DPB1	-0.005392	0.959544	0.200776	-0.211102	4	8
TERT	CD276	0.189042	0.0727115	0.380186	-0.0175874	4	9
TERT	VEGFA	0.0201038	0.849978	0.225117	-0.186614	4	10
TERT	ICAM1	-0.0854969	0.420364	0.122607	-0.286399	4	11
TERT	VTCN1	-0.212106	0.0435479	-0.00644223	-0.400554	4	12
TERT	HLA-DQB1	0.022597	0.831632	0.227483	-0.184205	4	13
TERT	ITGB2	0.135254	0.201148	0.331952	-0.0727164	4	14
TERT	HLA-DQA1	-0.0316665	0.76572	0.175422	-0.236072	4	15
TERT	CX3CL1	-0.18115	0.0857202	0.0257558	-0.373173	4	16
TERT	BTN3A2	-0.181917	0.0843792	0.0249627	-0.373856	4	17
TERT	CXCL9	0.0313652	0.767886	0.235787	-0.175715	4	18
TERT	VEGFB	0.059679	0.574162	0.262399	-0.148086	4	19
TERT	HLA-DRB5	0.0555401	0.601045	0.258528	-0.152145	4	20
TERT	ENTPD1	-0.129689	0.220486	0.0783482	-0.326903	4	21
TERT	CXCL10	0.277287	0.00779138	0.457127	0.0756631	4	22
TERT	CCL5	0.0530121	0.617734	0.25616	-0.154621	4	23
TERT	TGFB1	0.110713	0.296138	0.309599	-0.0974539	4	24
TERT	BTN3A1	-0.159307	0.131468	0.0482196	-0.353649	4	25
TERT	ICOSLG	0.173162	0.100705	0.366052	-0.0339956	4	26
TERT	SLAMF7	0.0497531	0.639539	0.253105	-0.157809	4	27
TERT	HAVCR2	-0.00769933	0.942258	0.19856	-0.213306	4	28
TERT	TLR4	-0.394112	0.000110958	-0.204789	-0.555009	4	29
TERT	HLA-DQA2	0.0014156	0.989375	0.2073	-0.204589	4	30
TERT	CD40	-0.0326431	0.758712	0.174475	-0.236995	4	31
TERT	IDO1	0.0669131	0.528568	0.269149	-0.140974	4	32
TERT	MICA	-0.146184	0.166765	0.0616155	-0.341838	4	33
TERT	EDNRB	-0.345398	0.000798925	-0.150133	-0.514729	4	34
TERT	ADORA2A	0.105391	0.320105	0.304722	-0.102785	4	35
TERT	MICB	0.106159	0.316571	0.305427	-0.102016	4	36
TERT	PRF1	0.0192403	0.856352	0.224296	-0.187447	4	37
TERT	HLA-DQB2	-0.0221235	0.835109	0.184663	-0.227034	4	38
TERT	CD27	0.0814034	0.443035	0.28261	-0.126665	4	39
TERT	GZMA	-0.000340706	0.997443	0.205619	-0.206271	4	40
TERT	LAG3	0.265671	0.0109209	0.447151	0.0631831	4	41
TERT	PDCD1LG2	-0.147433	0.163132	0.060344	-0.342964	4	42
TERT	IL1B	-0.164059	0.120199	0.0433504	-0.357911	4	43
TERT	TNFSF4	0.0644627	0.543807	0.266865	-0.143386	4	44
TERT	TIGIT	-0.00140183	0.989478	0.204602	-0.207287	4	45
TERT	TNFRSF4	0.318019	0.00212675	0.491756	0.119928	4	46
TERT	CD28	-0.0143098	0.892907	0.192202	-0.219607	4	47
TERT	TNFRSF18	0.228936	0.0290503	0.415301	0.0241293	4	48
TERT	IL2RA	0.230642	0.0278412	0.41679	0.0259289	4	49
TERT	SELP	-0.240713	0.0215379	-0.0365818	-0.425561	4	50
TERT	TNF	0.194582	0.0645679	0.385095	-0.0118376	4	51
TERT	CTLA4	-0.0059312	0.955502	0.200258	-0.211618	4	52
TERT	ICOS	0.00736745	0.944743	0.212989	-0.198879	4	53
TERT	PDCD1	0.189678	0.0717372	0.380749	-0.0169284	4	54
TERT	CD80	0.242573	0.0205184	0.427178	0.0385546	4	55
TERT	CD274	-0.14041	0.184344	0.0674863	-0.336621	4	56
TERT	TNFSF9	0.0139811	0.895353	0.219295	-0.192518	4	57
TERT	TNFRSF9	0.209681	0.0460631	0.398421	0.00390492	4	58
TERT	BTLA	0.060607	0.568212	0.263266	-0.147175	4	59
TERT	CD40LG	-0.0552015	0.603269	0.152477	-0.258211	4	60
TERT	IL12A	0.196723	0.0616253	0.386989	-0.00961135	4	61
TERT	IL10	0.104223	0.325528	0.30365	-0.103953	4	62
TERT	CD70	0.451696	6.9841e-06	0.601671	0.270957	4	63
TERT	IFNG	0.0524925	0.621189	0.255673	-0.155129	4	64
TERT	IL1A	0.00163834	0.987703	0.207513	-0.204375	4	65
TERT	KIR2DL3	-0.0172435	0.871124	0.189374	-0.222399	4	66
TERT	KIR2DL1	-0.10667	0.314237	0.101505	-0.305895	4	67
TERT	IL13	-0.118339	0.263906	0.0897943	-0.316569	4	68
TERT	IL2	0.139459	0.187363	0.335761	-0.0684513	4	69
TERT	ARG1	0.0133969	0.899703	0.218738	-0.193081	4	70
TERT	IL4	-0.00246033	0.981534	0.203588	-0.2083	4	71
TERT	IFNA1	-0.0438849	0.679572	0.163538	-0.247592	4	72
TERT	IFNA2	-0.164987	0.118089	0.0423989	-0.358742	4	73
